# Supplementary material for: Identity Transformation and the Role of Accountability in Recovery from Problematic Pornography Use: A Phenomenological-Hermeneutical Study
Source: J Clin Med. 2026 Jun 22;15(12):4845. doi: 10.3390/jcm15124845 (PMC13302445; doi:10.3390/jcm15124845)
Supplement: Supplementary file 1 [file jcm-15-04845-s001.zip]

Archive with 1 entries (1 files):
- jcm-4320640-supplementary.pdf
